# Supplementary material for: Rewiring immune suppression in NSCLC: Roles and plasticity of Tregs and Th17 cells
Source: Front Immunol. 2025 Oct 16;16:1658848. doi: 10.3389/fimmu.2025.1658848 (PMC12571912; doi:10.3389/fimmu.2025.1658848)
Supplement: Supplementary file 1 [file Table1.xlsx]

## Sheet: Sheet1
Table S1 Summary of Treg and Th17 Cell Features and Functions in NSCLC.
Feature	Regulatory T Cells (Tregs)	T Helper 17 Cells (Th17)
Origin	Thymus (nTregs); Periphery (iTregs)	Peripheral differentiation from naïve CD4⁺ T cells
Lineage Markers	CD4⁺, CD25⁺, FOXP3⁺, CTLA-4⁺, CD39⁺	CD4⁺, RORγt⁺, IL-17A⁺, IL-22⁺
Transcription Factor	FOXP3	RORγt
Cytokines Production	IL-10, TGF-β, IL-35	IL-17A, IL-21, IL-22
Primary Function	Immunosuppression, tumor immune evasion	Proinflammatory, dual roles (anti- or pro-tumor)
Roles in NSCLC	Promotes tumor progression, angiogenesis, immune escape	Context-dependent: enhances or suppresses tumor immunity
Plasticity	Convert to Th17 under IL-6, IL-1β, low TGF-β	Shift toward IFN-γ-producing phenotype under IL-12
Therapeutic Targeting	Depletion (anti-CD25, anti-CCR8); checkpoint inhibition	Reprogramming; IL-17 blockade in selected contexts
Clinical Implication	Treg-high level predicts poor prognosis, immunotherapy resistance	Th17/Treg ratio correlates with response to immunotherapy
